# Supplementary material for: Imidazoles and Quaternary Ammonium Compounds as Effective Therapies against (Multidrug-Resistant) Bacterial Wound Infections
Source: Antibiotics (Basel). 2024 Oct 10;13(10):949. doi: 10.3390/antibiotics13100949 (PMC11505196; doi:10.3390/antibiotics13100949)
Supplement: Supplementary file 1 [file antibiotics-13-00949-s001.zip]

Archive with 1 entries (1 files):
- antibiotics-3240947-supplementary.pdf
